# Supplementary material for: Gordon’s Functional Health Patterns and Their Association with Patient and Organizational Outcomes: A Scoping Review
Source: Healthcare (Basel). 2026 Apr 24;14(9):1144. doi: 10.3390/healthcare14091144 (PMC13163325; doi:10.3390/healthcare14091144)
Supplement: Supplementary file 1 [file healthcare-14-01144-s001.zip]

Archive with 1 entries (1 files):
- healthcare-4179967-supplementary.pdf
